# Supplementary material for: Machine Learning-Assisted Large-Area Preparation of MoS2 Materials
Source: Nanomaterials (Basel). 2023 Aug 9;13(16):2283. doi: 10.3390/nano13162283 (PMC10459608; doi:10.3390/nano13162283)
Supplement: Supplementary file 1 [file nanomaterials-13-02283-s001.zip]

Archive with 1 entries (1 files):
- nanomaterials-2500667-supplementary.pdf
